# Supplementary material for: CAVIN3 deficiency promotes vascular normalization in ocular neovascular disease via ERK/JAG1 signaling pathway
Source: JCI Insight. 2025 May 8;10(9):e187836. doi: 10.1172/jci.insight.187836 (PMC12128960; doi:10.1172/jci.insight.187836)
Supplement: Supporting data values [file jciinsight-10-187836-s175.xls]

## Sheet: Figure 1
A			E
Normal	FVM		IBA1+microglia	CD31+EC
11.701	23.835		0.0193939	0.796489
0	17.015		0.033	0.319205
4.152	17.049		0.0118056	0.849792
0	2.197		0.0260274	0.81914
	2.67		0.0741379	0.740848
	11.844		0.02	0.165687
	18.726		0.0902778	0.56742
	36.578		0.05	0.686872
			0.0458599	0.589303
			0.0381295	0.609442
			0.0122581	0.313142
			0.0519481	0.534325
			0.0378049	0.983252
			0.0775362	0.656566
			0.0186747	0.834373
			0.0139073	0.865163
			0.0117188	0.974899
			0.0208633	0.738947
			0.0191257	0.738695
			0.0741573	0.83101
			0.0298643	0.338663
			0.0256198	0.252603
			0.0298507	0.425532
			0.0169935	0.281282
			0.0248447	0.871029
			0.124	0.262399
			0.0206452	0.972943
			0.0178082	0.758394
			0.0765766	0.75892
			0.0515873	0.827014
			0.0355828	0.969036
			0.0237037	0.976847
			0.0267974	0.961796
			0.0402985	0.595756
			0.0367089	0.737374
			0.0233871	0.968153

## Sheet: Figure 2
B					E								F
Control_P14	Control_P17	OIR_P14	OIR_P17			Control			OIR				Control_P17	OIR_P17
7.79426	7.67019	8.93159	9.04261		P13	0.899863	0.889527	1.24929	1.43175	1.38298	1.40471		0.870134	1.18112
8.21499	8.28937	8.69122	9.16679		P17	0.971158	0.855266	1.14428	2.21572	2.18522	2.2363		1.0726	1.49551
8.36099	8.14606	8.94863	9.94415		P21	1.05783	0.960558	0.931597	1.57765	1.65226	1.67146		1.05727	1.29038
7.98773	8.00529	9.28438	9.58341		P25	1.12679	1.02653	1.0562	1.00077	1.08757	1.01474
8.15751	8.07164	9.16387	9.31746
8.18515	8.0298	8.6772	9.49535
8.36942			9.80924
			9.94516
G			H			J			K				L
Control_P17	OIR_P17		Control_P17	OIR_P17		Control	CNV_D7		Control	CNV_D7	CNV_D14		Control	CNV_D7
0.840133	3.018		1.07689	1.81327		14.2174	17.0576		1.20164	4.31193	2.80565		0.931621	2.57597
0.896994	2.85157		0.861132	2.15922		11.9398	19.3871		0.976032	5.12778	1.55294		0.894834	2.04598
0.76224	2.5028		1.1788	2.02079		12.3755	15.2146		0.852635	3.42238	2.37567		1.17355	2.14021
1.10777	3.6197		0.696516	2.46518
1.20531	2.76032		1.0515	2.12146
1.18756	2.96665		1.13516	2.51396
M			O			P
CNV_D7	CNV_D14		Control	Hypoxia		Control	Hypoxia
1.60191	1.04306		0.944602	2.33126		0.823338	1.64262
2.01061	0.802713		1.12333	2.44152		1.1312	1.56539
2.15391	0.922134		0.942422	2.2363		1.04546	1.55479
2.05289	1.23952
2.10629	1.00207
2.01681	0.99051

## Sheet: Figure 3
D									F					H
NVT AREA				AVASCULAR AREA					OIR	OIR+Scr	OIR+Si#2	OIR+Si#3		FITC perfused				IB4 area
OIR	OIR+Scr	OIR+Si#2	OIR+Si#3	OIR	OIR+Scr	OIR+Si#2	OIR+Si#3		14.25	10.87	4.71	4.01		OIR	OIR+Scr	OIR+Si#2	OIR+Si#3	OIR	OIR+Scr	OIR+Si#2	OIR+Si#3
1.21507	0.826957	0.629251	0.541694	1.04171	1.10632	0.699442	0.76976		8.48	14.13	14.01	8.4		1.25398	1.28946	0.825193	0.666324	0.695845	0.861274	0.357467	0.245252
0.991848	0.811766	0.540569	0.711982	1.06376	0.928349	0.691412	0.68392		6.69	5.68	7.35	6.38		1.22314	1.39434	0.26838	0.592288	0.795912	0.848549	0.376555	0.577846
0.818056	0.911307	0.584804	0.757189	1.012	0.802631	0.564123	0.593998		9.77	6.12	3.84	5.58		0.91928	1.0874	0.356298	0.616967	1.54035	1.15396	0.555866	0.639738
0.950907	0.881945	0.587126	0.669148	1.04609	1.09941	0.456436	0.587011		9.89	3.18	4.38	6.16		1.22468	1.02571	0.681748	0.217481	0.92548	0.574376	0.528102	0.801697
1.07384	0.891197	0.592958	0.655498	0.951735	1.24443	0.420208	0.673886		3.25	16.33	3.95	5.93		0.660154	0.652442	0.575321	0.840617	1.73123	1.37781	0.603297	0.69758
0.950278	1.13547	0.590525	0.662045	0.8847	1.22779	0.63741	0.665228		10.93	10.66	2.28	8.11		0.215938	0.46581	0.316195	0.226735	1.08397	0.912754	0.696423	0.621228
									21.78	8.16	7.43	13.89		1.83393	1.27866	0.464267	0.624679	1.61554	1.4264	0.60214	0.440181
L									6.57	22.34	4.06	5.23		0.544473	0.979434	0.106427	0.379434	0.791285	1.60455	0.513063	0.38928
Control	Hypoxia	Hypoxia+Scr	Hypoxia+Si#2	Hypoxia+Si#3					14.43	6.21	15.09	2.74		1.44216	1.07044	0.0231362	1.14139	0.583631	0.943989	0.415309	0.456956
0.967014	1.56327	1.5121	1.00254	1.01271					5.7	7.17	13.83	2.42		1.25244	0.205141	0.711054	0.0401028	0.793599	0.762942	0.566856	0.563964
0.89622	1.6163	1.56024	0.966671	1.17156					28.67	6.69	2.77	4.78		0.612339	0.316195	0.889974	0.485861	0.731129	0.909862	0.608503	0.540249
1.13677	1.44161	1.48589	1.18073	1.0438					18.25	14.52	3.86	3.34		0.817481	1.25861	0.371722	0.374807	0.712041	0.509014	0.454063	0.610817
									11.62	12.68	4.91	7.15
M
Control	Hypoxia	Hypoxia+Scr	Hypoxia+Si#2	Hypoxia+Si#3		N
0.992481	1.25752	1.34211	1.04323	1.11654		tube node					branch length
1.03195	1.3703	1.35902	1.00376	1.04887		Control	Hypoxia	Hypoxia+Scr	Hypoxia+Si#2	Hypoxia+Si#3	Control	Hypoxia	Hypoxia+Scr	Hypoxia+Si#2	Hypoxia+Si#3
0.975564	1.29135	1.30263	1.06579	1.12218		0.62069	3.93103	3.41379	1.55172	1.58621	0.812727	2.39182	2.11364	1.20818	1.69909
						1.03448	4.44828	3.31034	1.44828	1.44828	1.06364	2.52273	2.07273	1.07182	1.13455
						1.34483	4.55172	3.41379	1.34483	1.34483	1.12364	2.21455	2.38909	1.18091	1.52455

## Sheet: Figure 4
A									B
NVT				non-NVT					NVT				non-NVT
OIR	OIR+Scr	OIR+Si#2	OIR+Si#3	OIR	OIR+Scr	OIR+Si#2	OIR+Si#3		OIR	OIR+Scr	OIR+Si#2	OIR+Si#3	OIR	OIR+Scr	OIR+Si#2	OIR+Si#3
6.86	8.04	4.52	4.81	5.03	5.695	2.1	2.23		1.0615	1.42499	2.60335	1.69012	1.1859	1.10945	1.58491	0.997441
7.22	7.18	3.4	3.33	6.3	4.14	3.31	2.76		0.865588	1.10443	2.09571	2.39761	1.01232	0.967223	1.89581	1.36073
7.21	5.79	4.01	3.73	7.9	5.295	3.52	4.8		1.24524	1.0117	2.93709	2.5323	0.988175	1.09603	1.56483	2.83136
8.15	7.37	4.52	4.71	7.735	6.22	4.43	3.46		0.97947	0.827798	2.83421	2.25075	0.885815	0.945894	1.4923	1.79321
6.63	5.26	5.24	4.22	6.655	8.35	2.86	3.55		0.771243	0.699139	1.50555	2.39761	0.913462	0.888311	2.33865	2.1778
5.47	7.76	4.21	4.27	5.69	5.34	3.92	4.97		1.07696	0.957089	1.91034	2.09571	1.01433	0.947177	2.51929	1.33369
C
NVT				non-NVT
OIR	OIR+Scr	OIR+Si#2	OIR+Si#3	OIR	OIR+Scr	OIR+Si#2	OIR+Si#3
0.845714	1.22976	1.63366	1.61925	0.903471	0.948534	1.46002	1.24259
0.888413	0.934963	1.49317	1.6353	0.933585	1.01023	1.39945	1.34375
1.18753	1.17394	1.75521	1.61282	1.05919	0.9434	1.24259	1.35931
0.964159	0.961218	1.68952	1.65572	1.09971	1.04134	1.29219	1.39474
0.970853	0.870421	1.74464	1.89566	0.986579	0.855832	1.38559	1.37003
1.14333	1.03558	1.60561	1.69382	1.01747	0.827132	1.26886	1.38559

## Sheet: Figure 5
H							I
	Control	Hypoxia	Hypoxia+Scr	Hypoxia+Si#2	Hypoxia+Si#3		Control	Hypoxia	Hypoxia+Scr	Hypoxia+Si#2	Hypoxia+Si#3
TOP2A	0.948246	4.74585	4.84557	1.83189	2.59568		17.8	21.62	21.64	18.16	17.89
	0.918064	5.6438	4.19887	1.7818	2.2073		17.23	20.94	21.16	18.58	18.63
	1.1487	3.74076	5.54044	1.90088	1.35922		18.22	21.04	22.01	18.56	18.6
MKI67	0.922316	5.92439	5.51489	1.44393	2.14317
	0.97716	6.9163	5.51489	1.26576	1.31359
	1.10957	4.1315	6.46806	1.59107	1.06209
CDK1	1.0297	4.68773	4.19563	1.74782	2.00824
	0.928016	4.27391	6.11445	1.62325	1.25938
	1.04649	5.34759	4.0809	2.96676	1.88243
J
Control	Hypoxia	Hypoxia+Scr	Hypoxia+Si#2	Hypoxia+Si#3
0.119048	0.253521	0.231343	0.151515	0.163934
0.0944882	0.3	0.253968	0.142857	0.150794
0.132231	0.283186	0.290909	0.119048	0.137097

## Sheet: Figure 6
E							F
	Control	Hypoxia	Hypoxia+Scr	Hypoxia+Si#2	Hypoxia+Si#3		No. of tip cell (per field)				Filopodia/sprout (per field)				Filopodia length (μm)
ESM1	0.97716	6.9163	5.51489	1.26576	1.31359		OIR	OIR+Scr	OIR+Si#2	OIR+Si#3	OIR	OIR+Scr	OIR+Si#2	OIR+Si#3	OIR	OIR+Scr	OIR+Si#2	OIR+Si#3
	1.10957	4.1315	5.16742	1.59107	1.06209		4	4	2	2	12	13	4	5	21.08	21.08	14.29	12.31
	1.17103	6.5256	6.28877	1.35922	2.50629		3	4	1	2	10	13	4	3	18.36	19.9	12.78	13.45
PLAUR	0.925875	3.3455	3.20181	1.57159	2.02636		3	3	2	2	12	10	2	3	26.46	23.91	11.78	12.11
	1.05377	3.20181	2.82625	1.00618	1.86894		4	4	2	1	7	12	3	4	18.36	16.94	14.13	15.01
	1.02495	2.27451	3.51183	1.08841	1.46296		3	3	2	3	10	7	3	2	20.42	17.94	13.22	13.25
CXCR4	1.0293	5.24763	5.43269	1.79212	1.22264		4	4	1	1	11	8	3	3	18.07	21.76	13.22	14.21
	1.32715	4.96456	4.29205	1.88557	1.28937
	0.732043	4.31193	3.66802	1.93858	1.04247		G
APLN	1.04649	6.25737	6.11445	2.1869	2.70347		OIR	OIR+Scr	OIR+Si#2	OIR+Si#3
	0.830598	4.47604	6.24293	1.86463	2.06793		0.815122	0.815122	1.42283	1.42283
	1.15047	6.12859	5.89254	2.38759	1.92442		0.845212	1.16226	1.34184	1.28726
FSCN1	0.875257	5.91527	6.12387	1.99692	2.23495		1.33001	0.868999	1.51196	1.43272
	1.03367	5.17339	6.05353	2.49858	1.90528		1.10168	0.981248	1.46876	1.32304
	1.1053	6.29604	4.05896	1.9289	1.72788		0.951719	1.20164	1.44579	1.4532
							0.956262	1.01539	1.07332	1.07332

## Sheet: Figure 7
A			B			C
Scr	Si#2		L-EV	L-CAVIN3		L-EV	L-CAVIN3
0.956663	0.615936		1.11768	1.69249		0.956663	1.41594
1.05853	0.581148		1.01591	1.50116		1.05853	1.35115
0.98481	0.64129		0.866411	1.53052		0.98481	1.34129
D					E
L-EV+DMSO	L-EV+PD98059	L-CAVIN3+DMSO	L-CAVIN3+PD98059		L-EV+DMSO	L-EV+PD98059	L-CAVIN3+DMSO	L-CAVIN3+PD98059
0.852474	0.56499	1.53742	1.16219		1.03247	0.75974	1.21429	1.0974
1.06342	0.774714	1.50092	1.07841		0.954545	0.707792	1.27922	1.07143
1.0841	0.62878	1.52599	1.16894		1.01299	0.766234	1.14935	1.09091
F
tube node				branch length
L-EV+DMSO	L-EV+PD98059	L-CAVIN3+DMSO	L-CAVIN3+PD98059	L-EV+DMSO	L-EV+PD98059	L-CAVIN3+DMSO	L-CAVIN3+PD98059
0.837209	0.313953	1.7093	1.01163	0.854518	0.664625	1.4196	1.1807
1.18605	0.488372	1.74419	1.32558	1.03675	0.592649	1.58959	1.2634
0.976744	0.348837	1.67442	1.01163	1.10873	0.514548	1.58499	1.09648

## Sheet: Figure 8
D								E
	Control			Hypoxia					Control			Hypoxia
HUVEC	1.00154	1.01084	0.987753	1.60091	1.50409	1.31241		HUVEC	0.976374	1.09213	0.931495	1.5779	1.35262	1.56588
HRMEC	1.44171	0.920897	0.753203	3.25151	2.00617	2.41906		HRMEC	1.0418	0.963291	0.994906	1.57644	1.45662	1.69102
F								G
	Scr			Si#2					Scr			Si#2
HUVEC	0.864688	1.13743	0.997878	0.443411	0.516591	0.629639		HUVEC	0.950818	1.18112	0.868065	0.608124	0.41121	0.506043
HRMEC	0.861643	1.20825	0.930105	0.457558	0.621266	0.51619		HRMEC	1.10414	1.07122	0.824641	0.478403	0.551444	0.457863
H					I					J
Control	Hypoxia	Hypoxia+Scr	Hypoxia+Si#2		Hypoxia+Scr+PBS	Hypoxia+Scr+JAG1	Hypoxia+Si#2+PBS	Hypoxia+Si#2+JAG1		tube node				branch length
0.00267021	0.00841462	0.00862581	0.00438399		1.12495	1.47878	0.689581	1.18891		Hypoxia+Scr+PBS	Hypoxia+Scr+JAG1	Hypoxia+Si#2+PBS	Hypoxia+Si#2+JAG1	Hypoxia+Scr+PBS	Hypoxia+Scr+JAG1	Hypoxia+Si#2+PBS	Hypoxia+Si#2+JAG1
0.00321996	0.00689097	0.00612052	0.00522106		1.0231	1.48493	0.710856	1.20461		1.01299	1.87013	0.506494	1.32468	1.06079	1.29049	0.899304	1.1819
0.0038016	0.00750168	0.00812757	0.00586464		0.851953	1.43178	0.406485	1.16469		0.896104	1.75325	0.623377	1.36364	1.07193	1.36148	0.574942	1.03155
										1.09091	2.18182	0.428571	1.24675	0.867285	1.34756	0.512297	1.19582
K				L
Control	PD98059			Control	PD98059
0.993858	0.614152			1.14991	0.456786
1.00424	0.437291			0.843725	0.405651
1.00193	0.700062			1.00636	0.526841

## Sheet: Figure 9
B			C
AAV-blank	AAV-Cavin3		NVT AREA				AVASCULAR AREA
1.09453	1.53033		AAV-blank+DMSO	AAV-blank+PD98059	AAV-Cavin3+DMSO	AAV-Cavin3+PD98059	AAV-blank+DMSO	AAV-blank+PD98059	AAV-Cavin3+DMSO	AAV-Cavin3+PD98059
1.09094	1.61974		0.962291	0.766701	1.18318	1.13925	1.11996	0.668629	1.63892	1.0055
0.814526	1.49609		0.846388	0.527748	1.56095	1.25151	1.075	0.720605	1.50179	1.15875
			1.29961	0.70618	1.23304	0.766034	0.873049	0.686203	1.40329	0.996162
			1.22533	0.682303	1.20703	0.992618	1.0373	0.431365	1.29254	0.99603
			0.83854	0.778532	1.47154	0.875243	0.923841	0.523787	1.27228	0.858928
			0.827832	0.48757	1.55436	1.02254	0.970858	0.652623	1.59687	0.991702
D
FITC perfused				IB4 area
AAV-blank+DMSO	AAV-blank+PD98059	AAV-Cavin3+DMSO	AAV-Cavin3+PD98059	AAV-blank+DMSO	AAV-blank+PD98059	AAV-Cavin3+DMSO	AAV-Cavin3+PD98059
1.39002	0.89346	2.05839	1.20445	0.47846	0.66926	1.77847	1.43129
0.762877	0.146046	1.56699	0.752568	0.727609	0.705436	1.12146	0.92191
1.19071	1.32301	1.43641	0.40893	0.693766	0.616882	0.990178	1.10454
1.10838	1.04982	1.21992	1.47593	0.863561	0.675591	1.08354	1.08008
0.743977	0.348793	1.18899	1.24397	1.31868	0.814548	1.0602	0.407858
0.841914	0.735386	1.39002	1.38658	1.26208	0.876758	1.8905	0.679763
0.903769	0.951879	1.12198	0.840196	1.10046	0.790625	1.85782	0.690265
0.730232	1.10823	1.40892	1.24225	1.11271	0.690761	1.9506	0.701352
0.776623	0.347075	1.83331	0.759441	1.26325	0.299329	1.25391	1.03471
1.3316	0.666659	1.29208	1.17009	1.02986	0.372265	1.08237	0.608577
1.30926	0.479376	1.87283	1.71476	1.08179	0.728192	1.43655	1.31051
0.910642	0.517176	2.17008	1.30411	1.06778	0.484878	1.2615	1.36828
F
NVT AREA				AVASCULAR AREA
AAV-blank+PBS	AAV-blank+anti-JAG1	AAV-Cavin3+PBS	AAV-Cavin3+anti-JAG1	AAV-blank+PBS	AAV-blank+anti-JAG1	AAV-Cavin3+PBS	AAV-Cavin3+anti-JAG1
0.990095	0.553098	1.24083	0.994652	0.69769	0.488116	1.92365	0.784401
1.23841	0.545128	1.22822	1.01983	1.10443	0.55495	1.24944	0.987038
0.849344	0.538272	1.29979	0.93752	0.692087	0.824555	1.71101	0.755853
1.1595	0.425607	1.34652	1.13067	1.22209	0.537423	2.02944	0.492785
0.937618	0.663676	1.39917	0.923238	1.36323	0.43626	1.4406	0.921004
0.825042	0.541251	1.35263	0.742829	0.92047	0.507938	1.73062	0.683683
G
FITC perfused				IB4 area
AAV-blank+PBS	AAV-blank+anti-JAG1	AAV-Cavin3+PBS	AAV-Cavin3+anti-JAG1	AAV-blank+PBS	AAV-blank+anti-JAG1	AAV-Cavin3+PBS	AAV-Cavin3+anti-JAG1
1.32523	1.0486	1.20062	1.20841	1.23322	0.727556	1.64722	0.513844
1.35514	0.418692	1.77757	0.671028	1.08199	0.913824	1.39614	0.96988
0.581308	0.656075	1.74766	1.11776	0.94302	0.44611	1.19002	1.54095
0.826168	0.885981	1.25981	1.10467	1.22505	0.554718	1.27176	1.02302
0.328972	0.263551	2.05607	0.719626	1.3249	0.42976	1.94034	1.44824
1.36449	0.880374	1.37757	1.57944	1.37512	0.478225	0.92959	0.693105
0.801869	0.465421	1.90654	1.18879	0.917328	0.583329	1.46913	1.52985
1.72523	0.678505	2.11963	0.824299	0.880541	0.678507	1.51175	0.872366
0.945794	0.616822	1.83925	0.394393	1.15206	0.693689	1.72546	0.761423
1.06542	0.880374	1.54393	1.70841	0.377208	1.07265	0.776021	1.09017
0.37757	0.143925	1.22991	1.37383	0.576322	0.815143	1.61686	0.482312
1.3028	0.523364	0.592523	1.05981	0.91324	0.963457	1.34008	0.924918

## Sheet: Figure 10
D			E
IP:ZEB1	IgG		IP:ZEB1	IgG
0.949769	0.124624		0.943117	0.0758939
1.01091	0.157743		1.01256	0.189473
1.03933	0.0937946		1.04433	0.321007
F								H
	Control			Hypoxia						Control			Hypoxia
HUVEC	1.02131	0.868795	1.10989	2.25077	1.99136	2.19937		HUVEC		0.968702	0.791324	1.23997	4.37559	3.27471	4.38477
HRMEC	1.10021	0.968917	0.938077	2.48133	3.04782	2.95081		HRMEC		0.944987	0.971719	1.08329	2.18868	2.37927	2.39909
I								K
	Scr			Si#1						Scr			Si#1
HUVEC	0.900837	0.940611	1.15855	0.556131	0.668046	0.696589		HUVEC		0.993131	0.803652	1.20322	0.596573	0.601517	0.456066
HRMEC	0.891577	0.978203	1.13022	0.54723	0.49513	0.651629		HRMEC		1.03345	1.07158	0.894969	0.561105	0.652103	0.543218

[truncated: 5 more sheets: Figure S4, Figure S5, Figure S8, Figure S9, Figure S10]
